# Supplementary material for: Interleukin-6 and Interferon-α Signaling via JAK1–STAT Differentially Regulate Oncolytic versus Cytoprotective Antiviral States
Source: Front Immunol. 2018 Jan 30;9:94. doi: 10.3389/fimmu.2018.00094 (PMC5797546; doi:10.3389/fimmu.2018.00094)
Supplement: Supplementary file 1 [file Table_1.XLSX]

## Sheet: Detected in any SILAC exps.
AAAS
AACS
AADAT
AAK1
AARS
AARS2
AASDH
AASDHPPT
AASS
ABAT
ABCB6
ABCB7
ABCC1
ABCC4
ABCD1
ABCD3
ABCE1
ABCF1
ABCF2
ABCF3
ABHD10
ABHD11
ABHD12
ABHD14B
ABRACL
ACAA1
ACACA
ACACB
ACAD10
ACAD8
ACAD9
ACADM
ACADS
ACADSB
ACADVL
ACAT1
ACAT2
ACBD3
ACBD5
ACIN1
ACLY
ACO1
ACO2
ACOT1;ACOT2
ACOT13
ACOT7
ACOT9
ACOX1
ACOX3
ACP1
ACP2
ACPP
ACSF2
ACSF3
ACSL1
ACSL3
ACSM3
ACSS2
ACTA1;ACTC1;ACTG2;ACTA2
ACTB
ACTG1
ACTL6A
ACTN1
ACTN4
ACTR10
ACTR1A
ACTR1B
ACTR2
ACTR3
ACY1
ACY1;ABHD14A-ACY1
ADAM10
ADAM15
ADAM9
ADAMTS1
ADAR
ADAR
ADCK1;COG1
ADCK3
ADCK4
ADH5
ADH6
ADI1
ADK
ADNP
ADO
ADPGK
ADPRHL2
ADRBK1;ADRBK2
ADRM1
ADSL
ADSS
AFG3L2
AGA
AGAP3
AGFG1
AGK
AGL
AGO2;AGO1;AGO3;AGO4
AGPAT5
AGPS
AGRN
AGTRAP
AHCTF1
AHCY
AHCYL1;AHCYL2
AHNAK
AHNAK2
AHSA1
AIDA
AIFM1
AIMP1
AIMP2
AIP
AK1
AK2
AK2
AK3
AK4
AK6;TAF9
AKAP1
AKAP8
AKAP8L
AKAP9
AKR1A1
AKR7A2
AKT1
AKT1S1
AKT2
ALCAM
ALDH16A1
ALDH18A1
ALDH1B1
ALDH2
ALDH3A2
ALDH4A1
ALDH6A1
ALDH9A1
ALDOA
ALDOC
ALG1
ALG13
ALG3
ALG5
ALG6
ALKBH7
ALYREF
AMACR
AMDHD2
ANGEL2
ANK3
ANK3
ANKFY1
ANKHD1;ANKRD17
ANKRD17;ANKHD1
ANKRD26
ANKZF1
ANP32A
ANP32B
ANP32E
ANXA11
ANXA4
ANXA5
ANXA6
ANXA6
ANXA7
AP1B1
AP1G1
AP1G2
AP1M1
AP1M2
AP1S1
AP2A1
AP2A2
AP2B1
AP2M1
AP2S1
AP3B1
AP3D1
AP3M1
APEH
APEX1
API5
APIP
APMAP
APOA1BP
APOC3
APOL1
APOL2
APOO
APOOL
APP
APPL1
APPL2
APRT
APTX
AQR
AR
ARCN1
ARF1;ARF3
ARF4
ARF5
ARF6
ARFGAP1
ARFGAP3
ARFGEF1
ARFGEF1;ARFGEF2
ARFGEF3
ARFIP1
ARFIP2
ARG2
ARHGAP1
ARHGAP17
ARHGAP6
ARHGDIA
ARHGEF16
ARHGEF2
ARHGEF7
ARID2
ARL1
ARL2;ARL2-SNX15
ARL3
ARL6IP4
ARL6IP5
ARL8A
ARL8B
ARMC1
ARMC10
ARMCX3
ARPC1A
ARPC1B
ARPC2
ARPC3
ARPC4-TTLL3;ARPC4
ARPC5
ARPC5L
ARPP19
ARVCF
ASAH1
ASB2;CAPN5
ASF1A
ASH2L
ASL
ASMTL
ASNA1
ASNS
ASPH
ASPSCR1
ASS1
ATAD1
ATAD3A
ATAD3A
ATE1
ATG3
ATG4B
ATIC
ATL2
ATL3
ATOX1
ATP11A
ATP12A
ATP13A1
ATP1A1
ATP1B1
ATP1B3
ATP2A2
ATP2B1
ATP2B4
ATP2C1
ATP5A1
ATP5B
ATP5B
ATP5C1
ATP5D
ATP5EP2;ATP5E
ATP5F1
ATP5G1;ATP5G2;ATP5G3
ATP5H
ATP5I
ATP5J
ATP5J2
ATP5J2-PTCD1
ATP5J2-PTCD1;ATP5J2
ATP5L
ATP5O
ATP5S
ATP6AP1
ATP6AP2
ATP6V0A1
ATP6V0D1
ATP6V1A
ATP6V1B2
ATP6V1C1
ATP6V1D
ATP6V1E1
ATP6V1E2
ATP6V1F
ATP6V1G1
ATP6V1H
ATPAF1
ATPAF2
ATPIF1
ATRIP
ATXN10
ATXN2
ATXN2L
ATXN7L3B
AUH
B2M
BABAM1
BAG2
BAG3
BAIAP2;CCDC43
BAIAP2L1
BANF1
BAT3;BAG6
BAX
BAZ1B
BCAP29
BCAP31
BCAS2
BCAT2
BCCIP
BCHE
BCKDHA
BCKDHB
BCKDK
BCL2L13
BCLAF1
BCS1L
BDH1
BDH2
BDH2;SLC9B2
BID
BIN1
BIRC6
BLM
BLMH
BLOC1S2
BLOC1S4
BLOC1S6
BLVRA
BLVRB
BMS1
BOLA1
BOLA2
BOLA2;BOLA2B
BOP1
BPHL
BPNT1
BRAT1
BRCC3
BRE
BRI3BP
BRIX1
BROX
BRP44L;MPC1
BSCL2
BSG
BST2
BTAF1
BTF3
BTF3
BTF3L4
BTN2A1;BTN2A2
BUB3
BUD31
BYSL
BZW1
BZW2
C10orf32
C11orf54
C11orf58;SMAP
C11orf68
C12orf10
C12orf57
C14orf1
C14orf142
C14orf159
C14orf159
C14orf166
C16orf13
C16orf58
C16orf62
C17orf62
C17orf75
C17orf85
C17orf89
C19orf10
C19orf43
C19orf52
C1orf123
C1QBP
C20orf27
C21orf33
C21orf33
C21orf59
C2orf43
C2orf47
C3
C4B
C4B;C4A
C4orf27
C5orf22
C5orf51
C6orf211
C6orf57
C7orf50
C8orf82
C9orf142
C9orf64
CAB39
CAB39L
CACNA1D
CACYBP
CAD
CALD1
CALM2;CALM1;CALM3
CALML5
CALR
CALU
CAMK1
CAMK2B;CAMK2D;CAMK2A
CAMK2D;CAMK2B;CAMK2G;CAMK2A
CAND1
CANX
CAP1
CAP2
CAPN1
CAPN2
CAPNS1
CAPNS1
CAPRIN1
CAPZA1
CAPZA2
CAPZB
CAPZB
CARHSP1
CARKD
CARS
CARS2
CASK
CASP3
CASP6
CASP7
CASP8
CAST
CAST
CAST
CAT
CBFB
CBR1
CBR3
CBR4
CBS
CBWD2;CBWD1;CBWD5;CBWD3;CBWD7;CBWD6
CBWD5;CBWD1;CBWD3;CBWD2;CBWD7;CBWD6
CBX1
CBX3
CBX5
CC2D1A
CCAR1
CCAR2
CCBL2
CCDC115
CCDC124
CCDC127
CCDC25
CCDC43;BAIAP2
CCDC47
CCDC50
CCDC51
CCDC58
CCDC6
CCDC74A;CCDC74B
CCDC85C
CCDC86
CCT2
CCT3
CCT4
CCT5
CCT6A
CCT6B
CCT7
CCT8
CCZ1B;CCZ1
CD151
CD276
CD2AP
CD2BP2
CD46
CD59
CD63
CD81
CD9
CD99
CDC123
CDC20B
CDC37
CDC40
CDC42
CDC42BPA
CDC42BPB
CDC5L
CDC73
CDCP1
CDH1
CDIPT
CDK1;CDC2
CDK11A;CDK11B;CDC2L1
CDK2;CDK3
CDK4
CDK5
CDK5RAP1
CDK5RAP3
CDK9
CDKN2A
CDKN2A;CDKN2B
CDKN2AIP
CDKN2AIPNL
CDS2
CDV3
CEBPZ
CECR5
CELF1
CELF1;CELF2
CENPV
CEP164
CEP250
CEP85L
CERS2
CERS6
CETN2
CFDP1
CFL1
CFL2
CGN
CHAF1B
CHAMP1
CHCHD1
CHCHD2;CHCHD2P9
CHCHD3
CHCHD4
CHCHD5
CHCHD6
CHD3
CHD4
CHDH
CHERP
CHID1
CHMP1A
CHMP1B
CHMP2A
CHMP2B
CHMP3
CHMP4A;TM9SF1
CHMP4B
CHMP5
CHMP6
CHORDC1
CHP1
CHPT1
CHTOP
CIAO1
CIAPIN1
CIB1
CIRBP
CIRH1A
CISD1
CISD2
CISD3
CKAP4
CKAP5
CKB
CKMT1A;CKMT1B
CKS1B
CKS2
CLASP1
CLASP2
CLCC1
CLDN7
CLGN
CLIC1
CLIC4
CLINT1
CLIP1
CLN5
CLN6
CLNS1A
CLPB
CLPP
CLPTM1L
CLPX
CLTA
CLTB
CLTC
CLTCL1
CLUH
CLUH
CLYBL
CMAS
CMBL
CMC1
CMC2
CMPK1
CMPK2
CMTR1
CNBP
CNDP2
CNIH4
CNN2
CNOT1
CNOT10
CNOT11
CNOT2
CNP
CNPY2
CNPY3
COA3
COA4
COA6
COA7
COASY
COBLL1
COG2
COG3
COG4
COG6
COG7
COG8
COIL
COL6A1
COLGALT1
COMMD10
COMMD2
COMMD2
COMMD3;COMMD3-BMI1
COMMD5
COMMD8
COMMD9
COMT
COMTD1
COPA
COPB1
COPB2
COPE
COPG1
COPG2
COPS2
COPS3
COPS4
COPS5
COPS6
COPS7A
COPS7B
COPS8
COPZ1
COQ3
COQ5
COQ6
COQ9
CORO1B
CORO1C
COTL1
COX11
COX14
COX17
COX20
COX4I1
COX5A
COX5B
COX6A1
COX6B1
COX6C
COX7A2
COX7B
COX7C
CPNE1
CPNE3
CPOX
CPPED1
CPQ
CPSF1
CPSF2
CPSF3
CPSF3L
CPSF6
CPSF7
CPT1A
CPT2
CRAT
CREBZF
CREG1
CRELD2
CRK
CRKL
CRNKL1
CRTAP
CRYAB
CRYL1
CRYZ
CRYZL1
CS
CSDE1
CSE1L
CSK
CSK;MATK
CSNK1A1
CSNK1A1;CSNK1A1L
CSNK2A1;CSNK2A3
CSNK2A2
CSNK2B;CSNK2B-LY6G5B-1181;CSNK2B-LY6G5B--991
CSRP1
CSTB
CSTF1
CSTF2
CSTF2;CSTF2T
CSTF3
CTAGE5
CTAGE5;MIA2
CTBP1
CTBP2
CTBS
CTCF
CTH
CTNNA1
CTNNA2
CTNNB1
CTNNBL1
CTNND1
CTPS1
CTPS2
CTR9
CTSA
CTSB
CTSC
CTSD
CTSH
CTSZ
CTTN
CTTNBP2NL
CUL1
CUL2
CUL3
CUL4A
CUL4B
CUL5
CUTA
CWC15
CWC27
CYB5A
CYB5B
CYB5R1
CYB5R3
CYC1
CYCS
CYFIP1
CYFIP1;CYFIP2
CYP51A1
CYSTM1
DAD1
DAG1
DAK
DAP
DAP3
DARS
DARS2
DAZAP1
DBI
DBN1
DBNL
DBR1
DBT
DCAF5;HEL-S-109;NUCB2;Nucb2
DCK
DCP1A
DCPS
DCTD
DCTN1
DCTN1;DKFZp686E0752
DCTN2
DCTN4
DCTN5
DCTPP1
DCUN1D1
DCUN1D5
DCXR
DDAH1
DDAH2
DDB1
DDI2
DDO
DDOST
DDRGK1
DDT;DDTL
DDX1
DDX17
DDX18
DDX19A
DDX19A;DDX19B
DDX21
DDX23
DDX24
DDX27
DDX28
DDX31
DDX39A
DDX39B
DDX3X
DDX3Y
DDX42
DDX46
DDX47
DDX5
DDX52
DDX54
DDX56
DDX58
DDX6
DDX60
DECR1
DECR2
DEGS1
DEK
DENR
DFFA
DFFB
DGAT2L6
DHCR24;Nbla03646
DHCR7
DHFR
DHFR;DHFRL1
DHODH
DHPS
DHRS1
DHRS4
DHRS7
DHRS7B
DHTKD1
DHX15
DHX29
DHX30
DHX36
DHX37
DHX38
DHX9
DIABLO;hCG_1782202
DIAPH1
DIDO1
DIP2A
DIS3
DKC1
DKFZp566H1924;NPTN
DKFZp686J1372
DLAT
DLD
DLG1
DLG3
DLGAP4
DLST
DMXL1
DNAH8
DNAJA1
DNAJA2
DNAJA3
DNAJA4
DNAJB1
DNAJB11
DNAJB11
DNAJB12
DNAJB2
DNAJC10
DNAJC11
DNAJC13
DNAJC19
DNAJC2
DNAJC3
DNAJC5
DNAJC7
DNAJC8
DNAJC9
DNASE2
DNM1L
DNM2
DNMT1
DNPEP
DNPH1
DNTTIP2
DOCK7
DOHH
DPH5
DPM1
DPM3
DPP3
DPP7
DPY30
DPYSL2
DPYSL5
DR1
DRAP1
DRG1
DRG2
DSCR3
DSG2
DSP
DSTN
DTD1
DTNA;DTNB
DTX3L
DTYMK
DUSP12
DUSP3
DUT
DYNC1H1
DYNC1I1
DYNC1I2
DYNC1LI1
DYNC1LI2
DYNC2H1
DYNLL1
DYNLL2
DYNLRB1
DYNLRB1;DYNLRB2
DYNLT1
DYNLT3
EARS2
EBNA1BP2
EBP
ECH1
ECHDC1
ECHDC3
ECHS1
ECI1;DCI
ECI2
EDC4
EDEM3
EDF1
EEA1
EEF1A1;EEF1A1P5
EEF1A2
EEF1B2
EEF1D
EEF1D
EEF1E1;EEF1E1-BLOC1S5
EEF1G
EEF2
EEFSEC
EFNA1
EFTUD2
EHBP1
EHD1
EHD3;EHD1
EHD4
EIF1
EIF1AX
EIF1AX;EIF1AY
EIF1AY
EIF2A
EIF2AK2
EIF2B1
EIF2B2
EIF2B3
EIF2B4
EIF2B5
EIF2S1
EIF2S2
EIF2S3;EIF2S3L
EIF3A
EIF3B
EIF3C;EIF3CL
EIF3D
EIF3E
EIF3F
EIF3G
EIF3I
EIF3J
EIF3K
EIF3L
EIF3M
EIF3S3;EIF3H
EIF4A1
EIF4A2
EIF4A3
EIF4B
EIF4E
EIF4E2
EIF4EBP1
EIF4EBP2
EIF4G1
EIF4G2
EIF4G3
EIF4H
EIF5
EIF5A;EIF5AL1
EIF5A;EIF5AL1;EIF5A2
EIF5B
EIF6
ELAC2
ELAVL1
ELMO3
ELMOD2
ELOF1
ELOVL1
ELOVL5
ELOVL7
EMC1
EMC2
EMC3
EMC4
EMC7
EMC8
EMD
EMG1
EML2
EML4
ENAH
ENDOD1
ENO1
ENO2
ENOPH1
ENOSF1
ENPP4;ENPP7
ENPP5
ENSA
ENY2
EPB41
EPB41L1
EPB41L4B
EPB41L5
EPCAM
EPHX1
EPHX2
EPM2AIP1
EPN1
EPPK1
EPRS
EPS15
EPS8L2
EPT1
ERAP1
ERBB2;EGFR
ERBB2IP
ERCC4
ERGIC1
ERH
ERI3
ERLEC1
ERLIN1
ERLIN2
ERMP1
ERO1L
ERP29
ERP44
ESD
ESF1
ESRP1
ESRP1;ESRP2
ESYT1
ESYT2
ETF1
ETFA
ETFB
ETFDH
ETHE1
EVPL
EWSR1
EXD2
EXOC1
EXOC4
EXOC7
EXOG
EXOSC1
EXOSC10
EXOSC3
EXOSC4
EXOSC5
EXOSC6
EXOSC7
EZR
F11R
F2
FAAH
FABP5
FADD
FADS2
FAF1
FAF2
FAH
FAHD1
FAHD2A;FAHD2B
FAM114A1
FAM114A2
FAM120A
FAM120C
FAM129B
FAM136A
FAM160B1
FAM162A
FAM177A1
FAM192A
FAM210B
FAM213A
FAM213B
FAM21A;FAM21C
FAM21C;FAM21A
FAM3C
FAM45A;FAM45B
FAM49B
FAM50A
FAM91A1
FAM98A
FAM98B
FAR1
FARP2
FARSA
FARSB
FASN
FASTKD2
FASTKD5
FAU
FBL
FBXO10
FBXO22
FDFT1
FDPS
FDX1
FDXR
FECH
FEN1
FERMT2
FH
FHIT
FIP1L1
FIS1
FITM2
FKBP10
FKBP11
FKBP15
FKBP1A
FKBP2
FKBP3
FKBP4
FKBP5
FKBP8
FLAD1
FLCN
FLG
FLII
FLNA
FLNB
FLOT1
FLOT2
FLYWCH2
FMR1
FN1
FN3KRP
FNTA
FOLH1;FOLH1B
FOXA1
FOXK1
FOXRED1
FPGS
FSCN1
FSIP2
FTH1
FTO
FTSJ1
FTSJ3
FUBP1
FUBP3
FUCA1
FUCA2
FUK
FUNDC2
FUS
FXN
FXR1
FXR2
FYCO1
FYTTD1
G3BP1
G3BP2
G6PD
GAA
GABARAP
GADD45GIP1
GAGE2D;GAGE2A;GAGE2E;GAGE2B
GAGE4;GAGE12I;GAGE12G;GAGE12F;GAGE7;GAGE1
GAGE4;GAGE12I;GAGE12G;GAGE12F;GAGE7;GAGE1;GAGE6;GAGE5;GAGE12J;GAGE12H;GAGE12B;GAGE3
GAGE6;GAGE5;GAGE3
GAK
GALE
GALK1
GALK2
GALNS
GALNT2
GALNT7
GAMT
GANAB
GANAB
GAPDH
GAR1
GARS
GART
GATAD2A
GATAD2B
GATAD2B;GATAD2A
GATC
GBA
GBAS
GBE1
GBF1
GBP1
GBP2
GBP4
GCA
GCAT
GCC2
GCDH
GCHFR
GCLC
GCLM
GCN1L1
GCSH
GDAP1
GDE1
GDF15
GDI1
GDI2
GEMIN4
GEMIN5
GET4
GFER
GFM1
GFM2
GFPT1
GGCT
GGH
GGT2;GGT3P;GGT1;GGTLC2;GGTLC3
GHITM
GID8
GIGYF2
GIPC1
GIT1
GLA
GLB1
GLG1
GLMN
GLO1
GLOD4
GLRX
GLRX3
GLRX5
GLS
GLS
GLTP
GLUD1
GLUD1;GLUD2
GLUL
GLYATL1
GLYR1
GM2A
GMDS
GMFB
GMPPA
GMPPB
GMPR2
GMPS
GNAI2
GNAI3
GNAI3;GNAI1;GNAI2
GNAS
GNB1
GNB2
GNB2L1
GNG12
GNG5
GNL1
GNL2
GNL3
GNPDA1
GNPDA2
GNPNAT1
GNS
GOLGA2
GOLGA3
GOLGA5
GOLGB1
GOLM1
GOLPH3
GOLPH3L
GOLT1B
GOPC
GORASP2
GOSR1
GOSR2
GOT1
GOT2
GPD1L
GPD2
GPHN
GPI
GPNMB
GPR89B;GPR89A
GPS1
GPT2
GPX1
GPX4
GRB10
GRB2
GRHL2
GRHPR
GRN
GRPEL1
GRPEL2
GRSF1
GRWD1
GSK3B
GSKIP
GSN
GSPT1
GSPT1;GSPT2
GSPT2
GSR
GSS
GSTA1;GSTA2
GSTA1;GSTA2;GSTA3
GSTCD
GSTK1
GSTM3
GSTO1
GSTZ1
GTF2A1;HIST1H4F
GTF2E1
GTF2E2
GTF2F1
GTF2F2
GTF2H2;GTF2H2C
GTF2I
GTPBP1
GTPBP10
GTPBP4
GTPBP6
GUF1
GUK1
GUSB
GYG1
H1F0
H1FX
H2AFV;H2AFZ
H2AFX
H2AFY
H2AFY2
H3F3B;H3F3A;H3F3C
H6PD
HACL1
HACL1;PHYH2
HADH
HADHA
HADHB
HAGH
HARS
HARS2
HAT1
HAX1
HBS1L
HCCS
HCFC1
HDAC1
HDAC2
HDDC2
HDGF
HDGFRP2
HDGFRP3
HDHD2
HDHD3
HDLBP
HEATR1
HEATR2
HEBP1
HEBP2
HECTD1
HECW1
HELZ2
HERC4
HERC5
HERPUD1
HEXA
HEXB
HEXIM1
HGD
HGH1
HGS
HIBADH
HIBCH
HID1
HIGD1A
HIGD2A
HINT1
HINT2
HINT3
HIP1R
HIST1H1B
HIST1H1C
HIST1H1E
HIST1H1E;HIST1H1D
HIST1H2AC
HIST1H2AJ;HIST1H2AH;HIST1H2AG;H2AFJ
HIST1H2BC;HIST1H2BN;HIST1H2BM;HIST1H2BH;HIST2H2BF;HIST1H2BD;HIST1H2BK;H2BFS
HIST1H2BL;HIST1H2BA
HIST1H2BN;HIST1H2BM;HIST1H2BH;HIST2H2BF;HIST1H2BC;HIST1H2BD;HIST1H2BK;H2BFS
HIST1H3A;HIST3H3
HIST1H4A
HIST2H2AA3;HIST2H2AC
HIST2H2AB
HIST2H2AC;HIST2H2AA3
HIST2H2BE;HIST1H2BB;HIST1H2BO;HIST1H2BJ;HIST2H2BD;HIST2H2BC
HIST2H3A
HIST2H3PS2
HIST3H2BB
HK1
HK2
HLA-A
HLA-A
HLA-B
HLA-C
HLA-C
HLTF
HM13
HMBS
HMGA1
HMGB1;HMGB1P1
HMGB2
HMGB3
HMGCL
HMGCS1
HMGCS2
HMGN1
HMGN2
HMGN3
HMGN4
HMGN5
HMOX2
HN1
HN1L
HNRNPA0
HNRNPA1;HNRNPA1L2
HNRNPA2B1
HNRNPA3
HNRNPAB
HNRNPC
HNRNPD
HNRNPD
HNRNPDL
HNRNPF
HNRNPH1
HNRNPH2
HNRNPH3
HNRNPK
HNRNPK
HNRNPL
HNRNPM
HNRNPR
HNRNPU
HNRNPUL1
HNRNPUL2;HNRNPUL2-BSCL2
HNRPLL;HNRNPLL
HOGA1
HOOK1
HOOK2
HOXB13
HP1BP3
HPCA;NCALD;HPCAL1
HPRT1
HRH4
HRSP12
HS1BP3
HSBP1
HSD11B2
HSD17B10
HSD17B12
HSD17B4
HSD17B7
HSD17B8
HSD3B7
HSDL1
HSDL2
HSP90AA1
HSP90AB1
HSP90AB2P
HSP90AB4P
HSP90B1
HSPA13
HSPA14
HSPA1A
HSPA4
HSPA4L
HSPA5
HSPA6
HSPA6;HSPA7
HSPA8
HSPA9
HSPB1
HSPB11
HSPBP1
HSPD1
HSPE1
HSPE1-MOB4
HSPH1
HTATSF1
HTT
HUWE1
HYDIN
HYOU1
HYPK
IAH1
IARS
IARS2
IBA57
ICT1
IDE
IDH1
IDH2
IDH3A
IDH3B
IDH3G
IDI1
IDUA
IER3IP1
IFI44
IFI6
IFIH1
IFIT1
IFIT2
IFIT3
IFIT5
IFITM1;IFITM2;IFITM3
IFT27
IGBP1
IGF2BP3
IGF2R
IGSF9B;MSI2
IK
IKBKB
ILF2
ILF3
ILKAP
ILVBL
IMMT
IMP3
IMPA1
IMPACT
IMPAD1
IMPDH2
INADL
INCENP
INF2
INTS1
INTS3
INTS5
IPO11
IPO4
IPO5
IPO7
IPO8
IPO9
IQGAP1
IQSEC2;IQSEC1
IRF2BP2
IRF2BPL
IRF3
IRF6
IRF9
IRGQ
ISCA1
ISCA2
ISCU
ISG15
ISG20
ISOC1
ISOC2
IST1
ISY1
ISYNA1
ITGAV
ITGB1
ITGB6
ITPA
ITPK1
ITPR1
IVD
IWS1
JAGN1
JAK1
JTB
JUP
KARS
KATNAL2
KCNAB2
KCT2
KCTD2
KDELR1
KDELR2
KDM1A
KDSR
KHDRBS1
KHSRP
KIAA0196
KIAA0368;ECM29
KIAA0391
KIAA1033
KIAA1217
KIAA1279
KIAA1468
KIAA1522
KIAA1598
KIAA2013
KIDINS220
KIF13B;KIF13A
KIF1A
KIF2A
KIF3C
KIF5B
KLC1
KLC1;KLC2
KLC2
KLHDC4
KNOP1
KPNA1
KPNA2;POU2F2
KPNA3
KPNA4
KPNA6
KPNB1
KRAS
KRAS;NRAS;HRAS
KRI1
KRR1
KRT18
KRT74;KRT72;KRT71;KRT73
KRT8
KTN1
L2HGDH
LACTB
LACTB2
LAD1
LAGE3
LAMB2
LAMC1
LAMP1
LAMP2
LAMTOR1
LAMTOR2
LAMTOR3
LAMTOR4
LAMTOR5
LANCL1
LANCL2
LAP3
LARP1
LARP4
LARP4B
LARP7
LARS
LARS2
LAS1L
LASP1
LBR
LCMT1
LCP1
LDHA
LDHB
LDHD
LEPRE1
LEPROTL1
LETM1
LGALS3BP
LGALS8
LGALSL
LGMN
LHPP
LIG3
LIMA1;TRMT1
LIMCH1
LIMD1
LIN7A
LIN7C
LINC00312
LIPA
LITAF;TLE3
LMAN1
LMAN2
LMF2
LMNA
LMNB1
LMNB2
LNPEP
LOC388210
LONP1
LONP2
LPCAT1
LPCAT3
LPP
LRBA
LRBA
LRPAP1
LRPPRC
LRRC1
LRRC20
LRRC40
LRRC47
LRRC59
LRRC7
LRRC8E
LRRC9
LRRFIP1
LRRFIP2
LSG1
LSM1
LSM12
LSM14A
LSM14B
LSM2
LSM3
LSM4
LSM5
LSM6
LSM8
LSR
LSS
LTA4H
LUC7L
LUC7L2
LUC7L3
LYAR
LYN
LYPLA1
LYPLA2
LYPLAL1
LYRM5
LYRM7
LZIC
M6PR
MACF1
MACROD1
MAGEA3
MAGEA3;MAGEA2B;MAGEA6;MAGEA2
MAGEA6;MAGEA2B;MAGEA2
MAGED1
MAGED2
MAGI1
MAGOHB
MAGOHB;MAGOH
MAGT1
MAK16
MAN1A2
MAN2B1
MAN2B2
MANBA
MANEA
MANF
MAOA
MAOB
MAP1B
MAP1LC3B;MAP1LC3B2
MAP1LC3B;MAP1LC3B2;MAP1LC3A
MAP1S
MAP2K1
MAP2K2
MAP2K3
MAP2K3;MAP2K6
MAP2K4
MAP4
MAP4K4;TNIK;MINK1
MAP7
MAP7D1
MAPK1
MAPK14
MAPK1IP1L
MAPK3
MAPKAPK2
MAPRE1
MAPRE3
MARCKS
MARCKSL1
MARK2
MARS
MARS2
MAT2A
MAT2B
MATR3
MAVS
MB
MBD3
MBLAC2
MBNL1
MBOAT7
MCAT
MCCC1
MCFD2
MCM2
MCM3
MCM4
MCM5
MCM6
MCM7
MCMBP
MCTS1
MCU
MDC1
MDGA1
MDH1
MDH2
ME1
ME2
MEA1
MECP2
MECR
MED23
MEMO1
MEPCE
MESDC2
METAP1
METAP2
METTL13
METTL15
METTL17
METTL7A
MFAP1
MFN1
MFN2
MGAT1
MGEA5
MGME1
MGMT
MGST1
MGST2
MGST3
MIA3
MICAL1
MICU1
MICU2
MID1
MIEN1
MIF
MINA
MINOS1;MINOS1-NBL1
MINPP1
MIPEP
MKKS
MLEC
MLF2
MLH1
MLLT1
MLYCD
MMAA
MMAB
MME
MMGT1
MMS19
MOB1A;MOB1B
MOB1B;MOB1A
MOCOS
MOCS2
MOCS3
MOGS
MON2
MOV10
MP68;C14orf2
MPC2
MPDU1
MPDU1;HBEBP2BPA
MPG
MPHOSPH10
MPI
MPLKIP
MPST
MPZL1
MRE11A
MRFAP1
MRPL1
MRPL10
MRPL11
MRPL12
MRPL13
MRPL14
MRPL15
MRPL16
MRPL17
MRPL18
MRPL19
MRPL2
MRPL20
MRPL21
MRPL22
MRPL23
MRPL24
MRPL27
MRPL28
MRPL3
MRPL30
MRPL32
MRPL33
MRPL34
MRPL35
MRPL37
MRPL38
MRPL39
MRPL4
MRPL40
MRPL41
MRPL42
MRPL43
MRPL44
MRPL45
MRPL46
MRPL47
MRPL48
MRPL49
MRPL50
MRPL51
MRPL52
MRPL53
MRPL54
MRPL55
MRPL57
MRPL9
MRPS10
MRPS11
MRPS12
MRPS14
MRPS15
MRPS16
MRPS17
MRPS18A
MRPS18B
MRPS18C
MRPS2
MRPS21
MRPS22
MRPS23
MRPS24
MRPS25
MRPS26
MRPS27
MRPS28
MRPS30
MRPS31
MRPS33
MRPS34
MRPS35
MRPS36
MRPS5
MRPS6
MRPS7
MRPS9
MRRF
MRTO4
MSH5;MSH5-SAPCD1
MSMO1
MSN
MSTO1
MT1F
MT1X
MT2A
MT2A;MT1G
MTA1;MTA3
MTA2
MTA2;MTA3;MTA1
MTAP
MT-ATP6
MT-ATP8
MTCH2
MT-CO1
MT-CO2
MT-CO3
MTDH
MTERF4
MTG1
MTHFD1
MTHFD1L
MTHFD2
MTHFR
MTHFS
MT-ND1
MT-ND4
MTPAP
MTPN
MTX1
MTX2
MTX3
MUT
MYADM
MYBBP1A
MYCBP
MYD88
MYEF2
MYH10
MYH14
MYH9
[truncated: 1,804 more rows]

## Sheet: Shared by all SILAC exps. 
IFIT2
APOL2
GLUL
MICAL1
GBP2
OAS1
IFIT1
TOM1
LGMN
ISG20
B2M
TPM1
LOC388210
IFIT3
DPH5
ERO1L
HK2
DTX3L
HLA-C
CD99
SOD2
SLFN5;MAP3K10
TEX10
NAMPT
GMPPA
GOLPH3L
AGTRAP
BSG
PARP9
TMEM165
COX6A1
HLA-B
ATP1B3
SGPL1
SNRPA
HELZ2
SLC16A1
ATP1A1
HIST1H2AC
BAIAP2L1
ACAD10
PCBP2
HMGN2
STAT3
STAT2
AHNAK
CD276
GSN
ADAM10
PDK3
LPP
P4HA1
SMN1
GMDS
ZNF428
FLOT1
ATP1B1
SCYL1
PRUNE
SQSTM1
LPCAT3
ERBB2IP
ZC3HC1
ZYX
CISD2
HEXIM1
ARMCX3
SRSF3
TMEM41B
SLC9A3R1
SNX12
SEC16A
CIB1
HIP1R
UBE2L6
HMGA1
INTS1
OSTC
TIGAR
SLC12A2
C9orf142
ACBD3
MAPK1IP1L
GRN
FLOT2
SEPHS2
IGSF9B;MSI2
VPS28
MECR
GRHL2
ASPH
OSGEP
TOLLIP
HM13
PREB
UBXN4
CARHSP1
IRF6
FAM129B
PAF1
PDP1
MAP1B
MARCKS
H6PD
SEC61B
FTH1
PDIA5
POP1
TUBB3
IFIT5
GPNMB
STXBP3
TSTD1
PGRMC1
ARVCF
STRN3
MRPS18B
H1FX
MGST2
EWSR1
TXNL1
PGM2
DNAJC13
AMACR
DUSP3
UBE2I
MRPS36
NCOA5
IDH2
STAT1
CPPED1
ATP5L
LYRM7
SOAT1
MECP2
SCRIB
PPP2R5E
RBM47
SELM
TOMM22
SAMHD1
GSK3B
AK4
KATNAL2
NOP10
ARFGEF3
COG7
HSPA13
CSTF1
MT-CO2
REXO2
NDUFS7
GNL2
ROMO1
RPRD1B
NIFK
PCNP
GNG12
UGDH
CERS2
GTF2F1
HIGD1A
ALDH4A1
GMPR2
GGCT
CD63
BTAF1
SEC61A1
MACF1
SLTM
RNF213
CDC42
ATP2C1
PAGE1
PTRHD1
PTRH1
NDUFB9
GLRX3
ABCC1
OGFR
MT-ATP8
ERP44
GSTZ1
HDGFRP2
MRPL28
C7orf50
SUPT5H
SCARB2
SEC24C
NPC1
CYB5R3
PGK1
NHP2
G6PD
HID1
RRBP1
MAPRE3
TMCO1
GAA
MOGS
ALDH16A1
PITRM1
USP10
BLMH
MAN2B2
COPG2
SHMT1
COX5B
SARS2
EIF4EBP1
RMDN3
SGSH
CLUH
LCP1
CRAT
GRPEL2
HIST1H1B
LDHA
XRN2
ACPP
CARS2
GATC
SUPV3L1
MLEC
SIAE
DDX58
TXNDC5
SLC3A2
RAB3GAP2
PRRC2A
HDGF
ATP5J2
EIF2AK2
NCAM2
CLPX
GOSR1
BCKDK
LACTB2
MARCKSL1
IBA57
CREG1
EMC1
DBN1
GBA
CCDC86
H3F3B;H3F3A;H3F3C
SEC24B
SLC12A7
HNRNPH2
LMAN2
ACAD8
TMED4
NDUFA11
ISG15
RBM25
NADK2
MME
PTGR1
LEPRE1
LRRC59
YES1
THYN1
TCOF1
EPPK1
YAP1
HSD3B7
EEF1A2
MAN2B1
C12orf10
SF1
CASK
HMGN1
F11R
LAD1
ST3GAL1
PRDX4
CDV3
SFXN3
LASP1
ARPC1B
H2AFY
DNAJC11
EPS15
UBE2O
NDUFB4
DDX39A
LIMA1;TRMT1
GOLGB1
TMED1
S100A11
RBM4;RBM4B
STXBP2;ZNF14
MSN
NDRG1
GORASP2
LMAN1
DCAF5;HEL-S-109;NUCB2;Nucb2
FTSJ3
NUCB1
UFM1
C19orf10
LYPLA2
MKKS
GTF2E1
FAM3C
TNKS1BP1
ATP6V1C1
MRPL4
SAE1
SF3B1
COX7C
SNX1
TMEM43
KHDRBS1
PRAF2
CHTOP
RBM8A
ENY2
BCKDHA
SNRPA1
TPP1
GAK
PPA1
SP100
NTPCR
HMBS
MBNL1
SMCHD1
IQGAP1
UBTF
FUBP1
HMGCL
TSTA3
NIF3L1
UBQLN2
CNDP2
HSPB11
ENO1
RAB3GAP1
PWP1
PPP1R8
SFPQ
REEP6
COG4
SCPEP1
GFM1
MIF
HIST1H3A;HIST3H3
HSD17B4
PDCD10
PCCB
ACTN1
CAST
SMPDL3B
SNRNP40
CTNND1
CLIC1
ACIN1
CHMP2B
PSAP
PDLIM1
HEXB
EXOG
SLC35A4
HIST2H3PS2
BZW1
NEMF
SUB1
SF3B2
DYNC1I2
RRAGA;RRAGB
ETFDH
STIM1
TPM4
RPS4Y1
NUP210
NPC2
RAP1GDS1
CTSA
SEC62
CTBP2
C14orf142
CCAR1
SMARCE1
MRPS31
P4HB
LPCAT1
SPTAN1
PELO
SNTB2
PPT1
2017-09-05
TJP1
NQO1
ACTA1;ACTC1;ACTG2;ACTA2
ENPP4;ENPP7
MRPS18A
MYO1D
DPM3
GLB1
STAU1
LAMP2
BCL2L13
ADPGK
RTCA
PRPF40A
PDS5B
NUDT19
ALDOA
RPLP1
CD59
TSG101
DHRS7
CCBL2
HYOU1
PTBP1
HNRNPM
RAC1;RAC3
APEX1
DNAJC10
PAFAH1B3
FDFT1
GNPDA1
EZR
SEC24A
RPS27L
CTSD
DDX17
NPLOC4
SRSF11
UGP2
METTL7A
API5
TKT
FKBP2
HIGD2A
SFXN1
NANS
SEPHS1
PRPF4
PPIH
GFER
NDUFA2
MPC2
NUTF2
KTN1
NUDT21
YIPF5
SEC23A
2017-09-09
VAPA
SAFB
SMIM20
ATP6AP2
RPS20
CTNNA1
DPY30
PSMA2
WBP11
TARDBP
PGLS
ISCU
GPI
HIST2H3A
TM9SF4
PAFAH1B2
NASP
SLC25A3
RAD50
GM2A
COASY
PTRH2
STOML2
RABGAP1
SARG
SH3GL1
TACO1
THRAP3
SRPRB
PSMB6
C11orf54
CTNNA2
SNRPC
COX20
TPI1
GNB2
YWHAH
PPID
LARP4
PURB
NHP2L1
DDX5
DAZAP1
ATP5S
MRPL45
MRPS14
SF3B4
RBM14
ZNF207
TMOD3
HSPA5
GNL1
SLC25A13
ARFGAP3
NUCKS1
DDX39B
PTMS
MTHFD1L
MRPS35
ACTR1A
NUDT2
MIEN1
ILF2
UTRN
COX7A2
DKC1
MRPL9
DNPEP
DDX23
TXLNA
MINPP1
TM9SF2
AGPAT5
MRPL53
HIST1H4A
ORMDL3
TK2
TM9SF3
ERGIC1
H1F0
HMGB1;HMGB1P1
DLG1
PRPF3
C11orf58;SMAP
PRCP
TMSB10
HINT2
NRBP1
DYNC1LI2
MRPL10
PNPLA4
SF3B3
LSM5
NVL
FUS
RRP12
PPA2
PIN4
DNAJB1
FAM162A
HNRNPUL2;HNRNPUL2-BSCL2
DHX9
PDCD11
MAOA
SEC22B
ICT1
NDUFA8
ATP5J
DEGS1
UBE3A
ASS1
ATP6V1E1
NUBP1
DNAJA1
SHOC2
EARS2
LSM6
SEC13
EIF6
UBXN1
TXNDC12
POMP
ATP5H
SNRNP70
OXSR1
DENR
HMGB3
MCU
MYO1C
IGF2BP3
MRPL14
BUB3
RPL39P5;RPL39
DDX3X
STK39
FAHD1
PES1
ALDOC
MRPS2
LZIC
NAGA
HEATR1
PELP1
PDIA3
ACAT1
NIT1
RAD23B
CYB5R1
TWF1
RER1
HSD17B10
SORD
MRPL24
CCDC47
NDUFS3
PCBP1
AP2A2
OCIAD2
FXR1
NT5C2
DPP3
AGK
PAIP1
PSMB7
GANAB
HEXA
ARPC3
SETD7
RHOT2
ACO2
ATL3
SEC31A
MRPL37
CPNE1
LTA4H
GBE1
PPP1R2;PPP1R2P3
COQ6
HNRNPA1;HNRNPA1L2
SARNP
GET4
DNAJB11
TFG
KPNA6
TMED10
COA7
APOOL
SND1
HSDL2
VAPB
PSMC3
NUP155
SNRPD1
TIMM9
ABCC4
RRP8
UGGT1
COPA
PCYT1A
RPL7L1
HNRNPF
STX12
ADPRHL2
HMGB2
ATP11A
BCAT2
PEPD
NTMT1
EIF4A3
RPL29
BAG3
ABRACL
THOP1
NPM3
TPT1
HNRNPL
USP39
SPTBN2
COPB2
BPNT1
SRRM2
TMED9
PLD3
LSM4
U2AF1
RBM3
PDHX
AK3
NIPSNAP1
SUMO1
MTAP
ENAH
PLIN3
NAE1
AGA
CCAR2
LSM2
KHSRP
MRPS17
GALNT2
TSPO
APMAP
RPN1
DRG1
RRAGC;RRAGD
HNRNPA3
MRPL22
NDUFC2
TSC22D1
CHMP4B
PSME1
CTNNB1
MRPL49
SQRDL
PRPF4B
LYAR
RPP30
RRS1
TMEM33
SLC35F6
PRKD1
RPL23
DTD1
HK1
HNRNPH1
SON
RPL27A
ABHD12
NENF
PRPF19
GLRX5
EIF2S1
FBL
RPS14
H2AFY2
PSME3
HMGCS2
PRKACB
BCCIP
RPN2
DCPS
ATP2A2
SSR4
PUS1
ACTL6A
CECR5
ME1
MARS2
ITGB1
IDE
PSMD5
ISOC2
USP5
MATR3
ARPC5
CORO1C
TOR1AIP1
DECR1
RAB5B
NONO
RALY
PTPLAD1
NFS1
ATAD3A
FECH
TMED2
WDR1
NAGK
SF3A1
PGAM1
VCL
NOL6
MPST
PDXDC1
RPS27A
NDUFAF2
MRPL33
FLYWCH2
PSMD14
PABPN1
AP1S1
TIMM50
VAT1
SEC23B
CNPY2
ACTN4
PGM1
SRSF2
LONP1
ACTG1
SRSF1
DCTN2
STT3A
NDUFA9
CAPZA1
RPL36AL
MRPL46
YWHAG
BRIX1
COPS6
SEC23IP
MGST1
VPS4B
RPL6
HNRPLL;HNRNPLL
CORO1B
GUK1
IRF2BPL
MTPN
GPD2
VCP
FBXO22
LIN7C
NSFL1C
DDX46
HNRNPUL1
DPP7
NCSTN
POLR2B
ENDOD1
OGDH
FTO
BCKDHB
NRD1
COPS8
PHF5A
CSTF3
MDH2
HADHB
HNRNPR
HNRNPK
HNRNPA2B1
DLST
SSBP1
IDH3A
ATP13A1
CRK
H2AFX
NOLC1
ACADSB
PSMA5
ARPC4-TTLL3;ARPC4
FKBP10
CLIC4
PDIA6
OVCA2
CFL1
HADHA
PCYOX1
PSMF1
LMNA
TIAL1
PKM
RPA2
SCCPDH
RCC1
NUDT9
HIBADH
KRT18
U2AF2
ERH
RALA
MANF
CPSF6
AP1B1
TOP1
ATP5O
XRCC6
NDUFV1
NACA
ACOT9
RAE1
CUL5
CNP
MTCH2
HNRNPU
NT5DC2
SENP8
PNP
TROVE2
PPP6C
XRCC5
TXNDC17
NDUFAB1
BANF1
GAPDH
TES
CCDC51
THUMPD1
NDUFA5
COPS3
RAB1A
SNX3
PRDX3
CYP51A1
HRSP12
CYCS
ABCF3
HNRNPD
PSMD8
ACADS
COPB1
ZMPSTE24
BTF3L4
RPL4
C14orf159
AK2
VKORC1
ATP6V0A1
COPE
RPL30
UBE2V2
USP7
ATP2B1
ADAR
DDOST
NAP1L4
ABHD14B
THNSL1
ACTR3
ARF4
ZNF8;RANBP3
TOMM5
TFB2M
ACOX3
PPIB
POFUT1
LAMTOR4
UBA1
ATP6V1G1
PYCR1
PSMB3
FOLH1;FOLH1B
CALR
CBR4
TNPO2
AKT2
TMED7
MRPS28
DHCR7
SAP18
PSMD1
PNPT1
IVD
RNPS1
ANK3
MRPL27
SPTLC1
DDX1
PPP1CB
MAP4
EPCAM
WARS
MBOAT7
PCK2
TARS
ACSL3
SDHB
NDUFS1
EML2
EMC7
COX5A
RBBP4
GNAS
MGST3
AP1M2
XPNPEP1
FKBP8
ABCB7
HAT1
MAP7
TMX1
GNS
COA3
C4orf27
MAPRE1
ACOT7
TRA2A
DDX6
GOLGA2
SSRP1
C14orf166
LUC7L2
TIMM44
PDCD6;hCG_1985580
ATP5I
PAK2
REEP5
GARS
XPO7
CTBP1
FAM91A1
GCHFR
SCAMP4
MRPL50
NUP160
SCO1
RPS4X
COX6B1
POR
MGEA5
HTATSF1
EEF1B2
GDAP1
ANP32B
PLS3
MRPL2
WDR11
ARL8B
YWHAZ
ASAH1
NOP56
DDB1
ATP5B
MMAA
UFD1L
CUTA
SNRPD2
AP2A1
PRPF31
PSMD4
ILF3
DNM2
ARCN1
BCLAF1
LAMP1
MAVS
TXNRD2
EEF1E1;EEF1E1-BLOC1S5
PSMC5
MRPL11
GPS1
MTX2
U2SURP
RPS15
NDUFA13
PLBD2
TALDO1
PSMD2
2017-09-07
GALE
UBE2K
DLAT
ATP6V1B2
H2AFV;H2AFZ
NELFA
TMA16
POLR2H
GFPT1
IPO5
POLDIP2
NUMA1
RPS13
NAGLU
YARS2
NDUFS8
UQCRB
CFDP1
PC
RAB7A
MRTO4
ZRANB2
TCERG1
FLNA
FAH
HSPD1
FH
CPSF7
ALDH9A1
VDAC1
NUP93
MRPS22
RPL12
CISD1
SNRPE
C21orf33
DHX15
PRKDC
BPHL
UBE2G1
PSMC6
UBA6
CHDH
CIRBP
TBL2
PARP1
PLRG1
THEM4
FAF2
ERP29
STRAP
TRIM28
DDAH2
EIF3E
PSMB2
ACADM
SPCS2
NOP58
LMNB1
SUCLA2
VPS35
PRKCSH
TNPO1
UFC1
MAOB
COPG1
SRSF6
SEH1L
PSMD6
NOMO3;NOMO2
CDH1
LANCL1
PRKAR2A
GRPEL1
NEDD8;NEDD8-MDP1
RTCB
GOLGA5
G3BP2
SRP19
FAM98B
DDX56
EEF1D
USO1
ATP6AP1
GCA
BAZ1B
NDUFS5
GALNS
RECQL
PDCD4
CMC1
AIFM1
PYGB
INTS3
MRPL41
TFAM
POLDIP3
PCCA
PSMD7
NUP205
NDUFS2
PSMD10
RBM39
ANP32E
C8orf82
RPL31
CNOT1
GPX1
MCTS1
GBAS
SEC63
PTGR2
CKAP4
PSME2
CLPB
HSPE1
GBF1
PRRC1
CAP1
MESDC2
CHCHD3
PACSIN2
ATXN2L
RPL13
AKT1
PGD
PDHA1
AP3B1
UBL5
DYNC1LI1
CTTN
LAP3
CSNK2B;CSNK2B-LY6G5B-1181;CSNK2B-LY6G5B--991
SNRNP200
MOCS2
NDUFAF3
SNRPG;SNRPGP15
2017-09-02
GDI2
ACO1
LRRFIP1
SRPR
PRDX5
DNASE2
BAX
ABCD1
PSMB1
PUF60
TUBB
AP1G1
NOP2
CLTC
G3BP1
RPS17
FUCA1
RNPEP
ARFGAP1
PBDC1
C6orf211
ACTB
LSM8
RPL3
MPI
TAMM41
NAT1
PPM1G
CHD4
TTC19
TPR
PTCD3
IAH1
NIT2
CANX
MMAB
FAM210B
HDHD3
MRPS9
MRPL12
UBA2
TAF15
PAFAH1B1
DDX21
DYNLT1
C12orf57
TCEAL3;TCEAL5;TCEAL6
ANP32A
RAB14
ACOT13
GCSH
ATP5F1
CTSB
IPO7
DLD
RPL15
JUP
PFKP
DARS
CAPRIN1
ADK
GSTK1
HCFC1
EIF2S3;EIF2S3L
WDR26
HNRNPC
CALU
SCFD1
PSMC4
PIR
LITAF;TLE3
HADH
COX4I1
OR7D2;OS9
PRDX1
GGH
RAB11B;RAB11A
DDX24
PTMA
TRNT1
PSMC2
PDE12
EIF3G
SF3A3
ATP5C1
HIST2H2AB
RPL11
CNBP
LYPLA1
ANXA11
COX6C
NDUFA4
SNRPD3
MYH9
AACS
PRPF8
FLII
TECR
ACBD5
MCAT
STEAP2
RPSA
ANXA5
HNRNPH3
ARF1;ARF3
FUCA2
PSMG1
HDLBP
OCIAD1
HGS
GTPBP4
MRPL1
PSMA7
JAGN1
DEK
RPL10
CCDC58
SSB
RANBP2
LARS2
RPS7
RPS8
VPS26A
GAR1
2017-09-15
COPS2
ELOVL1
HSP90B1
EIF3L
YARS
CPSF3
BROX
LMNB2
PABPC4
FAU
TARS2
IPO4
SHMT2
CHMP4A;TM9SF1
TMEM106B
ACADVL
MAPK3
NARS2
L2HGDH
PRPF6
MRPL13
EFTUD2
RCN2
EIF4H
AUH
ATP5A1
PSMA4
LRPAP1
IARS2
MEPCE
TP53RK
SLC25A6
PDHB
UBA52;UBB;RPS27A;UBC
UQCRFS1;UQCRFS1P1
LETM1
METAP1
PNN
ABHD11
SYNCRIP
RRP9
TPM3
CMAS
DFFA
NDUFB7
DIAPH1
VPS29
EIF4G2
VARS
TIPRL
SART3
CPT2
RAB6A
SMS
TXNRD1;GML
MRPS15
PSMB5
ACSL1
HNRNPA0
SUMF2
FUK
NCBP1
LUC7L3
IST1
SNW1
RPL27
NAPG
EPHX1
NPEPPS
FAM114A2
DNAJC19
EMD
NDUFB10
IDH3B
GOLPH3
CLTB
CBX3
CSNK2A1;CSNK2A3
TRA2B
NPM1
SOD1
FAM136A
PPP2R1A
TRMT10C
PLAA
CUL2
NSDHL
CMC2
IDH3G
C9orf64
TUBB4B
HDHD2
ANXA4
ASNA1
NLN
PPIL3
TUBA1B
PTGES2
FNTA
PRMT1
SF3A2
PSMB4
PGM3
TMEM205
RBX1
LGALS3BP
FAM120A
PDAP1
ZC3H15
WDR5
ACLY
EEF2
MTPAP
VDAC3
DCXR
FXR2
BCAS2
BDH1
SELENBP1
DBT
MRPS10
PYCR2
VAC14
RPF2
TBL3
RPLP0;RPLP0P6
EPN1
DAP3
RAB35
SF3B6
ALDH2
TBPL1
RAB4A
ALYREF
EIF5B
PPIL1
BTF3
YTHDF2
METTL13
EIF3A
NME1
GNL3
VDAC2
RAD23A
YBX1
PPP1CA
RPL7A
SUCLG1
PPIA
BAT3;BAG6
AFG3L2
NFIX
MRPS30
ECHS1
FEN1
PSMD12
CAND1
EEF1A1;EEF1A1P5
GSR
TLN1
ANXA6
RDX
RPL17
PDIA4
C1orf123
PFKL
CALD1
NDUFV2
AKR1A1
SLC25A11
RPL14
CS
MRPL3
MRPL15
TCEB1
PDCD6IP
AIMP1
PPIF
SERPINB5
ECI1;DCI
ARPC2
SETD3
TUFM
NUP98
VBP1
ANXA7
PSMD13
ALDH6A1
MTX1
SRP14
RPL35A
DDI2
PCBD1
CFL2
FIS1
HIST1H1C
ARL8A
RNH1
RPL32
PPOX
RPL8
PEBP1
RNASET2
RPL18A
DYNC1H1
ZC3HAV1
PDE6H;MYL6
RPL34
EIF3F
CUL3
NCLN
QARS
YWHAB
ARF6
PHB2
HIBCH
PHB
FDXR
PRDX2
MRPS23
RPS15A
GLG1
NAA50
HSPA1A
PRDX6
PPP2R4
PARK7
SFN
DNAJC8
GRB10
SUCLG2
RSL1D1
RPL13A;RPL13a
GDI1
CNPY3
OSBPL8
DNAJA3
C1QBP
GCLM
NCL
PPP1R14B
ME2
ARHGAP1
ATP5D
HSPA9
MRPS21
IMMT
ACAA1
NLE1
PEF1
EIF3J
RPL36A;RPL36A-HNRNPH2
UBA5
GOLGA3
LSM3
CRYL1
DSTN
OSBPL9
SRSF7
LAMTOR1
CHMP5
OTUB1
DHRS4
NAA15
ACOX1
TIMMDC1
PHAX
CAT
ACP1
GTF2I
TRIM25
RPL23A
MRPL47
UBE2V1
HNRNPAB
PHPT1
RAN
TUBA1C
NXN
HIST2H2BE;HIST1H2BB;HIST1H2BO;HIST1H2BJ;HIST2H2BD;HIST2H2BC
TOP2B
CLINT1
EDC4
PRKACA
TOMM40
DKFZp686J1372
RHOC;RHOA
PFDN6
PRMT5
ENO2
DDX42
DARS2
CKMT1A;CKMT1B
CIAPIN1
BLVRB
GSTO1
NSF
ABHD10
COTL1
RPS3
SLC25A24
LRRC47
UBQLN1
CAPZB
HSPA4
AK1
SDF4
NDUFA7
MT-ATP6
PNPO
RANGAP1
ERLIN2
RPRD2
KARS
DLG3
RARS
IMPA1
COMTD1
EIF3S3;EIF3H
PSMD11
ATP6V0D1
MRPL23
EMC2
RPL5
COQ9
ACTR2
MRPL21
GCN1L1
PSMA1
RTN4
GTPBP10
CLPP
PGRMC2
ARFIP1
GNB1
TOMM70A
TPMT
PAPSS1
KIF5B
MACROD1
OXSM
NSUN2
PCMT1
EPB41
RAB10
DNAJA2
SNX6
BCAP31
NUDT5
C5orf22
FLNB
GMPPB
OLA1
COPS5
UNC45A
IPO9
RPA1
SLC25A1
UBE2L3
RPS29
TWF2
FAF1
RPL7
PTGES3
SRP68
SRRM1
SRSF9
RAB5C
NOC2L
POLR2E
ESD
CPOX
XPO1
DDT;DDTL
ATP6V1A
MAP2K2
MRPL44
RPS5
SMARCA5
APRT
ETFB
EIF2A
WDR82
PPP2CA
EIF3I
PIN1
RAB21
GUSB
SUPT16H
MRPS5
SNX2
PSIP1
AKR7A2
ECH1
RPS2
SUN1
SAR1A
RPS3A
SMC1A
LACTB
EEF1G
PSMC1
HN1
DDRGK1
TTN
UCHL3
OXCT1
MRPS25
OPA1
CISD3
HOGA1
APOO
NDUFA10
RPL9
UROD
SLC25A4
EIF3D
PRPSAP1
SLC4A7
PFDN1
PSMA6
RPS9
MRPL38
TST
COPS4
ACOT1;ACOT2
CYB5A
TUBB8
CUL1
CLTA
ELAC2
SRP9
GOT2
UBE2M
CALM2;CALM1;CALM3
ZFR
RCC2
ARMC10
RPL19
DTYMK
ESYT1
PSMA3
RPL18
GMFB
CYC1
ALDH3A2
TIMM10
SF3B5
SCAMP1
RPS27
RPL26L1
PAM16
SLC25A5
TIMM8A
ETF1
ADRM1
ABCD3
KPNA4
RPL37A
SDHA
CRYZ
EIF2B1
PSPC1
TIMM13
NDUFS6
POLR1C
ILVBL
UBAP2L
SACM1L
2017-09-11
SCAMP3
GRSF1
RPL36
UQCRC1
SRP54
EIF3B
PEA15
LRPPRC
NUP133
ETFA
MTDH
CHP1
HSD17B8
RPS19
MTHFD1
HN1L
ACAD9
SIRT3
RPL24
RCN1
MDC1
MAT2A
KPNB1
BZW2
CNN2
CHCHD4
RPL28
KIAA1598
RPS23
ALDH18A1
UQCRC2
RPS25
FASN
MRPS16
PFKFB2
RPL35
CSTB
EIF1
UPF1
HINT1
RPL26;KRBA2
RPS24
LSS
TSFM
NARS
SUMO2
TTC1
MRPS26
SGTA
PPME1
GCDH
CTSC
DNAJC7
SPR
EIF2B3
NAPA
RPS18
MYL12A;MYL12B;MYL9
SRP72
COX17
MRPL19
TMX4
RPL21
NAP1L1
RPS26;RPS26P11
CAB39
WDR12
MRPL48
CBX1
VTA1
FARSA
ELAVL1
EIF4E
TOMM20
AP2B1
BID
YWHAE
PON2
DECR2
ABCF1
RPL10A
CD9
AP2M1
LARS
ARHGEF2
MB
DNM1L
ABCF2
RUVBL2
NDUFAF4
THOC6
PPP1R12A
THOC2
AGL
COPS7A
NUDCD2
AHCYL1;AHCYL2
COA6
PRKRA
RPS12
SIL1
PSMD9
FKBP3
USMG5
PRPSAP2
PLEC
RMDN1
CLGN
SAMM50
FSCN1
GSS
CAPN1
TCF25
TBCB
ADSS
UBXN7
MRPS27
MRPL39
DCP1A
CTBS
HPRT1
RPLP2
GMPS
NDUFB1
HDAC2
DCUN1D1
HUWE1
GNB2L1
SCP2
RPS21
PPP4C
MIPEP
DRG2
CPNE3
HMGN3
TIMM23;TIMM23B
SERPINB6
SARS
EIF3M
EPRS
SLC1A5
CASP8
RPS6
ENSA
TPD52
STX7
RPL22L1
DIABLO;hCG_1782202
LIMCH1
ARL3
TXN2
NT5DC1
RUVBL1
MYEF2
PDLIM5
SEL1L
EIF4G1
DDX18
SPRYD4
ARPC1A
ARF5
ACAT2
SMU1
SBDS
ATPAF2
TCP1
HSP90AB4P
EIF5
PPP3R1
RBBP9
CTSZ
RPS11
PA2G4
AGPS
SLIRP
UFL1
RBBP7
EIF2S2
CHERP
GLYATL1
CMPK1
CCT3
USP14
GRHPR
DBI
THEM6
PPP2R2A
UBA3
HSP90AB2P
MARS
MTHFS
ADCK3
MRPS6
CPT1A
GALK1
VASP
TRAPPC3
EIF4B
TXN
ATP6V1H
CBR1
RANBP1
CHID1
WDR18
ATIC
MMGT1
NDUFA12
HOOK1
SYAP1
GLMN
NUDT8
ATG3
SERBP1
CHPT1
CSDE1
RTN3
MRPS34
TBRG4
AQR
DPYSL2
EIF4A1
FAM114A1
MYH10
MDH1
ASNS
MAT2B
ADSL
SDSL
CDC5L
RPS16
EIF3C;EIF3CL
HMOX2
RPA3
ARL6IP5
CYB5B
MYBBP1A
ATP6V1D
[truncated: 658 more rows]

## Sheet: Differential expression
	Treatment
Protein	LNCaP_IL-6	LNCaP-JAK1_IFN	NCaP-JAK1_IL-6	LNCaP-JAK1_IL-6+TAU	LNCaP-JAK1_IFN+TAU	LNCaP-JAK1_TAU	LNCaP-JAK1_IFNg
SERPINA3	0	0	0.102708	4.34819	0	0	0
IFIT2	0	1.60087	1.11549	3.44578	2.39022	0	3.00911
IFIT1	0	1.85865	0.662049	3.04275	2.39268	0	2.53152
GBP2	0.229231	0.445953	2.01678	2.93348	0.293725	0.0185154	0.58745
C4B	0	0	0.963575	2.83988	0	0	0
MICAL1	0	-0.0753676	0.339956	2.74029	0.132152	0	0.438264
APOL2	0.766134	0.931712	0.987557	2.70346	1.52777	-0.378157	2.08148
GLUL	0	-0.0488369	1.8332	2.66463	0.0992765	0.298336	0
IFIT3	0	1.8007	0.963393	2.62673	2.56489	0	2.69276
B2M	0.243834	0.513083	0.299424	2.55716	1.45113	-0.431701	1.46493
ISG20	0	0.159738	1.54617	2.50081	3.4379	0	3.57492
LGMN	0.149214	0.208689	1.30133	2.36926	0.56441	-0.680791	1.29171
OAS1	0	1.47686	-0.144511	2.26562	0.489142	1.15595	0
DTX3L	0.724322	0.682027	0.376525	2.24342	1.84125	0.0800654	1.82019
HELZ2	0	0.826741	0.830769	2.21027	1.86252	0.662088	2.0278
HLA-B	0	0.760237	0.217665	1.9212	1.33835	-0.309998	0.81558
C17orf62	0	0	-0.0221032	1.89338	0	0	0
GPNMB	-0.0927475	0.705559	0.0350105	1.85571	0.367722	-1.38197	0.362393
AHNAK2	0	-0.128777	0.294451	1.81455	0	0	0
TPM1	0.0989785	-0.0843908	0.436442	1.81384	0.349305	-0.517961	0.584709
PARP9	0.406384	1.02001	0.0258482	1.78201	1.89461	-0.0868244	1.8246
NAMPT	0.512269	0.337426	1.30021	1.71687	0.499643	-0.466534	0.721641
TUBA1A;TUBA3C;TUBA3E	-0.109356	0.345129	0.471741	1.65311	0	-1.34745	0
HLA-C	0	0.995157	0.260449	1.59799	1.24333	0.109067	0.829842
HLA-C	0	0.995157	0.260449	1.59799	1.24333	0.109067	0.829842
PPAP2A	0.439282	0.228494	0	1.5554	0	0.116039	0
CDCP1	0.0931545	-0.0226548	0.308962	1.52015	0	-0.288864	0
HK2	0.293831	-0.349577	0.831347	1.50754	-0.0414063	0.412846	0.126506
SOD2	0.0767175	0.0209575	0.616219	1.49581	0.167869	-0.301749	0.544729
USP10	0.484087	-0.537237	-0.325023	1.4817	0.397651	-0.173936	0.121152
DDX58	0	0.349589	0.359001	1.46538	1.51239	0	2.18671
ISG15	0.0711877	1.67832	0.0530098	1.32629	3.5946	0.289098	3.00347
WBP2	-0.0246436	-0.0976042	0	1.28612	0	0.0321388	0
STAT3	0.787398	0.137472	0.664127	1.26917	0.588581	-0.274629	1.60094
ATP1A1	0.0604718	0.0659502	0.34745	1.25814	-0.101961	-0.0829316	0.162531
STAT1	0.424001	1.20471	0.148396	1.24881	2.56007	0.202358	2.61847
NFKB1	-0.244185	-0.177256	0	1.24541	0	-0.531355	0
ERO1L	-0.138709	0.029693	0.635827	1.22881	0.106355	0.082173	0.197956
FTH1	0.13492	-0.0994517	0.00505585	1.22625	0.243408	-0.525453	0.249899
BAIAP2L1	0.203045	0.0662207	0.0452877	1.19013	0.186884	-0.273513	0.530538
DHCR24;Nbla03646	0.0558394	0.367802	0.147538	1.18101	0	-0.538316	0
CD99	-0.115712	-0.00656	0.0990251	1.18	-0.278397	-0.186001	0.0647897
MAP1B	0.23996	0.645881	0.131843	1.15039	0.197962	-1.13954	-0.0698613
ARMCX3	-0.00390605	0.208157	0.278345	1.12924	-0.0765253	-0.779439	0.0366814
TDRKH	0.30561	-0.0730806	0.54308	1.12261	0	-0.00167381	0
GMDS	0.354125	-0.259521	0.136792	1.1195	-0.153124	0.307946	0.261612
SLFN5;MAP3K10	0	-0.0395536	0.432007	1.11042	-0.313912	-0.379382	0.697172
FLOT1	0.102042	-0.0796742	0.395174	1.08223	0.207447	-0.0771483	0.236058
TUBB3	0.372176	0.43938	0.248841	1.03593	-0.158242	-0.512334	-0.703646
IRF2BP2	0.0436937	0.273864	0.306787	1.03528	0	0.0173866	0
IFIT5	0	1.1767	0.00875768	1.03288	2.36167	0.196928	2.32741
BSG	0.0421195	0.0865874	0.210875	1.02863	-0.107203	0.087352	-0.0552404
P4HA1	0.189767	-0.186374	0.506788	0.994873	0.362891	-0.113769	0.294723
FLOT2	0.0138739	0.00402965	0.2274	0.986709	-0.0335758	0.10929	0.288042
ATP12A	0.00847121	0.12177	0.411009	0.985467	0	-0.115974	0
OXA1L	-0.396955	0.0602408	0.232782	0.983454	0	-0.228819	0
ADAM10	0.0735137	0.259077	0.0163094	0.980949	-0.071116	-0.272437	-0.0956518
SELM	-0.221998	0.226495	-0.164151	0.9516	0.152943	-0.4187	0.194304
LSR	-0.0958384	-0.0042043	-0.0268215	0.940914	0	0.0904844	0
ATP1B3	0.193937	0.293275	0.166049	0.939057	0.0599188	-0.109435	-0.0697966
SAMHD1	-0.493954	0.70612	0.361728	0.89123	1.74194	0.0296975	1.78215
PRUNE2	-0.206531	0.225704	-0.126663	0.889629	-0.0235742	-0.727188	0.117632
DCUN1D5	0.0802987	-0.483387	0.328536	0.880951	-0.0997878	0.277314	-0.385509
SMPDL3B	0.117852	0.142741	-0.0512833	0.876688	-0.194097	-0.514179	-0.0618103
DUSP3	0.228699	0.324039	0.142741	0.872455	0.131149	-0.097281	-0.0890381
SLC16A1	0.0283677	0.198237	0.477349	0.868904	0.1114	0.0876646	0.387042
SGPL1	-0.137292	0.822716	-0.15683	0.865284	0.0621837	-0.404573	-0.0884696
PGM2	0.152666	0.120131	0.132878	0.859568	-0.0167787	-0.268511	0.103586
SLC9A3R1	0.143524	0.0103174	0.102471	0.859497	0.131969	-0.127363	0.451113
ATP1B1	-0.0310911	0.036076	0.506392	0.853937	0.0271911	-0.0183142	-0.00465087
LPP	0.0974589	0.0946833	0.2777	0.831277	0.0992977	-0.0770151	0.172829
MAPK1IP1L	-0.270236	0.420279	-0.013807	0.826682	0.01093	-0.659004	0.052317
CSTF1	-0.135383	0.385795	0.463802	0.819374	0.121593	-0.156457	-0.263794
GRN	-0.046518	0.428257	0.0285602	0.814811	0.123997	-0.635985	-0.0193954
MAP1LC3B;MAP1LC3B2;MAP1LC3A	0.0624093	0.457477	0.0291189	0.800142	0	-0.753897	0
SP100	0	0	0.132884	0.77833	1.78254	0	1.51556
RRBP1	0.0960652	0.229802	0.261858	0.775976	0.441518	-0.237603	0.393258
IDH2	0.0101986	0.00397509	0.193202	0.772346	-0.05371	-0.171026	-0.107636
REXO2	-0.0890941	-0.0215063	0.326672	0.759167	-0.106184	-0.304106	0.0928887
SGSH	0.00814123	0.208876	-0.206187	0.74229	0.0607798	-1.13608	-0.173448
CERS2	-0.126449	0.29152	0.304327	0.739715	-0.165121	-0.335156	-0.533475
TXNL1	0.147192	0.21405	0.276326	0.728595	0.124243	-0.128227	0.0584688
ACAD8	-0.111906	0.186404	0.338201	0.727468	-0.300524	-0.52255	-0.286225
MLYCD	0.446711	0.477971	-0.282225	0.725092	0	-0.0233374	0
LACTB2	0.0574079	0.0498944	0.180532	0.719219	0.376197	-0.182754	0.402114
EIF2AK2	0.182111	0.851644	0.199122	0.714613	1.51542	0.0379582	1.13919
UBQLN2	0.0776724	-0.226561	-0.676925	0.714462	0.285466	-0.274337	0.206628
ABCC1	0.0533999	0.279071	0.219053	0.711444	0.320626	-0.438191	-0.286872
MACF1	0.101011	-0.182093	0	0.697262	0.101595	0.419099	0.54275
ZNF428	0.0838785	-0.108538	-0.389311	0.69009	0	-0.147746	-0.437396
SLC2A1	-0.167838	-0.298368	0.849234	0.689295	0	0.847137	0
CDC42	-0.222172	0.123645	-0.338595	0.688434	0.029491	-0.209468	0.236658
BTAF1	-0.0260541	-0.00894116	0.561814	0.687356	0.039764	0.0256339	-0.199406
RBM47	0.250791	-0.041222	0.465812	0.68646	0.313573	0.0721193	0.619426
RMDN3	0.0583773	0.0945476	-0.142773	0.680909	0.141265	0.341959	0.0443996
CD276	-0.404349	0.235788	-0.224762	0.678861	0.00158845	-0.806615	-0.0651556
SUPT5H	-0.18148	-0.453875	0.535404	0.669465	0.0590774	-0.162916	-0.257871
HNRNPH2	0.205127	0.0879089	0.238212	0.664959	-0.0737177	-0.1013	-0.16663
MLEC	0.0244732	0.0524837	0.0249161	0.664359	-0.230685	-0.115138	-0.00144528
GLRX	0	0.498115	0.0865895	0.652751	0.667036	-0.465112	0.805432
GNG12	0.475934	0.0681282	0.0527527	0.647496	0.122719	-0.238445	0.244935
G6PD	0.278353	0.0182825	0.207604	0.644034	0.247465	-0.180235	0.359811
JTB	-0.100318	-0.0199641	-0.0458194	0.643262	0	-0.116819	0
RDH10	0.148627	0.0469145	1.41045	0.637539	0	0	0
C7orf50	-0.998668	0.563832	0	0.626431	-0.0639215	-0.181585	-0.384903
UGDH	0.352668	0.020858	0.373302	0.626345	0.178245	0.200952	0.0361051
RNF213	0.201642	0.352293	0.25243	0.625536	1.11367	-0.0783587	1.52294
UBE2R2	0.0582356	0.0411807	0	0.624905	0	-0.0063015	0
PTGR1	0.34565	-0.0996112	0.323476	0.62237	0.196956	-0.0973748	0.146965
POP1	0.0380166	0.0893578	-0.118073	0.61946	0.076183	0.030371	0.0853431
LGALS3BP	0	0.410974	-0.0936889	0.615216	1.16187	-0.937282	0.790145
RAB3GAP2	0.169919	-0.179224	0.78589	0.613674	0.0991861	0.0430298	0.426
OGFR	-0.344227	0.49845	0.171251	0.607405	0.343874	-0.521932	0
GMPPA	0.432953	-0.00402211	0.196847	0.606867	0.227342	0.1877	-0.303479
MECR	-0.0185849	0.421199	-0.0931582	0.59213	-0.008868	-0.267137	-0.457928
ACBD3	0.0101984	0.20967	-0.178161	0.591294	0.0953408	-0.607692	0.215021
DNAH8	0.0503984	0.0207921	0.158569	0.580916	0	0.0436503	0
BZW1	0.14175	-0.06823	0.217029	0.579956	-0.101093	-0.197162	0.0165209
AP2S1	-0.28562	-0.000252387	0.500725	0.579653	0	-0.323287	0
HEXIM1	-0.165798	0.102093	-0.490821	0.579043	0	-0.0304383	0
TXLNA	0.175903	-0.39323	0.0300754	0.57427	-0.297498	-0.321463	0.2087
APOC3	-0.240504	1.12847	0.0694283	0.570539	0	0.416656	0
RBPJ	0	0	0	0.566124	0	-0.23625	0
IRF6	-0.261039	0.226505	-0.0676399	0.565314	0.444883	-0.0535521	0.450677
CTSD	-0.080459	0.319435	-0.0144159	0.564769	0.0771242	-0.589499	-0.143073
AK4	-0.0552599	-0.129857	0.165012	0.553854	0.193107	0.14274	0.231454
SNX12	-0.138333	0.5492	0.449275	0.553751	0.0751433	-0.0470999	-0.182441
FLAD1	-0.248366	-0.294723	0.787634	0.552748	0.313288	0.395617	-0.333669
STAT2	0	1.10876	0.373078	0.536465	2.44801	-0.00723139	2.12841
H6PD	-0.154509	0.0877752	-0.147004	0.534773	0.157892	0.168837	0.129091
LDHA	0.2198	-0.130851	0.314302	0.531327	0.0875055	0.385388	0.268475
HEXB	0.00507865	0.284417	-0.0553557	0.522667	0.214992	-0.488581	0.129019
HCCS	0.0823235	-0.0375197	0.136298	0.510102	0	-0.144966	0
TMEM165	-0.133008	0.635689	0.268503	0.508152	0.312327	-0.217083	-2.50689
DAD1	-0.0894908	0.89236	0.0405027	0.506324	0	-0.298299	0
CC2D1A	-0.580424	0.113997	0.248963	0.506077	0.192316	-0.530379	-0.0827015
HM13	-0.00585825	0.323248	-0.0348696	0.498396	-0.0127908	-0.201125	0.164704
ASPH	0.0883131	0.259685	-0.00279015	0.482903	0.215339	0.672235	0.693602
CREG1	-0.10858	-0.030026	-0.0714473	0.472957	0.570517	-0.211365	0.157938
SH3GL1	-0.0450082	0.376738	0.121905	0.465739	0.108483	-0.728956	0.762994
CNN2	0.0447504	0.28895	0.0092136	0.460763	0.361704	-0.497977	0.216635
CNIH4	-0.495436	0.410172	-0.0202177	0.457241	0	-0.157123	0
MRPL51	0.082783	-0.506989	0.213873	0.453344	0	0.075192	0
HIGD1A	0.0551151	0.152954	-0.104941	0.445346	-0.0250013	-0.0295546	-0.118221
CCDC86	0.00861795	0.370348	-0.196384	0.441804	-0.490247	0.0808004	-0.549093
LPCAT3	-0.436938	0.235387	-0.193581	0.437444	-0.0983264	-0.884632	0
HID1	0.196578	-0.0860891	-0.119894	0.433253	0.00425808	-0.189532	0.0499296
CRAT	-0.846723	0.049878	-0.146011	0.429944	-0.0420113	-0.035633	-0.235394
CPPED1	0.0349896	0.0662376	0.0419471	0.429597	0.481783	-0.281948	0.201526
NPC2	-0.15094	0.357095	0.00914142	0.428317	0.414579	-0.505008	0.11134
LAMC1	-0.37253	0.157245	-0.197914	0.428014	0.099791	-0.811102	0.0548
ACTR1B	-0.193788	0.125754	-0.0103682	0.421649	0.55381	-0.421401	1.26491
SHPK	0.114605	0.0447971	0.999773	0.4206	0.00861758	0.00725182	0.149077
SQRDL	-0.162742	0.333285	0.0156255	0.413581	0.248844	-0.852204	0.244062
VRK1	0	0	0.0493958	0.406157	0	-1.18453	0
COX20	-0.668352	-0.253641	-0.173439	0.393791	0.0320306	-1.19267	-0.079088
PGRMC1	0.0648851	0.355102	0.0848265	0.393559	-0.190153	-0.0837698	-0.141026
TRAFD1	0	0	1.21446	0.387109	1.43296	0	2.2784
ASAH1	-0.181873	0.380333	-0.0157859	0.365099	0.0896066	-0.943289	-0.000186616
MT-CO3	-1.20091	-0.258457	-0.43233	0.361562	0	-0.301292	0
HEXA	-0.0250105	0.381739	-0.112017	0.352298	0.0570554	-0.575471	-0.144911
PTPRF	0.524279	-0.815866	-0.0284396	0.351595	-0.363294	0.244897	-0.0979622
SCYL2	0	0	-0.66637	0.340175	0.540406	0	0
DSG2	-0.868858	-0.00651715	-0.109296	0.325394	0	-0.408255	0
SLC25A16	0.0048532	0.563447	-0.0964191	0.322317	0	0.141074	0
CTSB	-0.0879009	0.260158	-0.0302429	0.321066	0.233671	-0.622261	-0.038373
CASP8	-0.0066239	0.189968	0.24359	0.316764	1.00049	-0.332002	1.40597
HMGCS2	-0.168024	0.341865	-0.58577	0.308544	-0.471882	-1.00048	-0.227181
LCP1	0.358759	0.145072	0.0420501	0.29226	0.0588794	-0.461358	0.26528
ELOVL5	-0.0622639	-0.185927	-0.326541	0.283216	-0.678393	-0.440645	0.147728
VAT1	-0.0932705	0.311666	0.0255073	0.282576	0.179085	-0.514755	-0.0137215
GSN	-0.145091	0.234713	0.0195949	0.272556	0.144451	0.637627	0.0673092
PSME1	0.0216368	0.049674	0.00325817	0.261441	0.556048	-0.0332283	0.492352
GNS	-0.0560493	0.428979	0.0382827	0.253621	-0.00822738	-0.735698	-0.190374
CHMP5	0.20883	0.406356	-0.571439	0.243945	0.336474	0.174066	0.255703
INTS1	0.732743	0	0	0.243112	-0.204052	-0.0824032	0.13162
DPP7	-0.0979179	0.148753	-0.153218	0.239975	0.0360429	-0.631644	-0.0595709
ADAR	0.0559236	0.200645	-0.0708767	0.235773	0.542594	0.127707	0.386925
ATP2C1	-0.191483	-0.0047274	-0.125475	0.230988	-0.146103	-0.53216	0.276252
HADHB	-0.111704	0.164496	-0.0192224	0.228661	0.168266	-0.545743	-0.023922
HIBADH	-0.107776	0.273069	-0.0430987	0.220272	0.15657	-0.584225	-0.0644141
FAM129B	-0.402266	0.0919562	-0.921317	0.219139	-0.0693555	-0.0903906	-0.0214256
MBOAT7	-0.0582717	0.194397	-0.085194	0.218879	-0.136172	-0.697715	-0.187668
ZC3HAV1	0.0608658	0.182898	0.147999	0.21535	0.615769	-0.179062	0.943396
MAN2B2	-0.555166	0.51888	0.29773	0.211698	-0.180412	-0.647713	0.0380354
CSTF2	0.235861	0.567277	0.103092	0.209814	0	-1.05875	0
FUCA1	-0.463506	0.557974	-0.127756	0.20633	0.0631119	-0.752628	-0.137015
PPP2R5E	-0.305149	-0.124665	0.627881	0.206293	0.235571	-0.757866	0
GSTZ1	-0.544544	0.0160485	0.0134726	0.205388	0.0533346	-0.0753044	-0.404874
EPPK1	0.0210564	0.0325177	0.382725	0.189399	0.481257	0.897131	0.938342
TRIM25	0.00131656	0.336978	0.0819632	0.184	0.957303	0.108948	0.946475
PCYT2	0.08959	0.152179	-0.256184	0.170682	0.250143	-0.75873	-0.167443
KATNAL2	-0.00820565	0.451386	0.0452331	0.167405	0.355282	-0.835712	0.00967082
IER3IP1	0.217626	0.926341	1.13781	0.166735	0	-0.466313	0
DNAJC11	-0.0725091	0.432496	-0.222245	0.161252	0.0299618	0.189557	0
PNPT1	-0.106652	0.278054	-0.00689502	0.156154	0.623713	-0.247164	0.0523705
LAP3	-0.000356	0.287787	0.035518	0.15172	0.950983	0.0446047	0.813403
NFIX	-0.164912	0.275144	0.1096	0.150132	-0.251176	0.123284	-0.446116
ABHD12	-0.239749	0.147051	0.0123953	0.149466	0.340691	-0.526464	0.551535
ADCK4	0	0	0.613128	0.106714	0	-0.212504	0
PREPL	-0.511982	0.0727523	0	0.102368	0	-0.259433	0
NELFB	-0.146958	0.0234389	0.014823	0.101593	0	0.613239	0
WARS	0.0608848	-0.0277057	0.913414	0.0932292	1.0719	0.119364	2.27165
DYNC1LI2	0.262609	0.482621	0.231139	0.0862079	0.032076	-0.518191	0.0294682
ABRACL	0.0161796	0.0761608	0.706445	0.0829204	-0.109785	-0.181869	-0.256552
MGST2	-0.649245	0.474306	0.286899	0.0631463	0.296008	0.0387013	0.489459
SDR39U1	0.136316	-0.0257102	-0.0960604	0.0627908	0.197653	-0.71859	-0.100742
BAZ1B	0.304136	0.0717633	0.0047016	0.0624919	-0.406968	0.0533762	0.180263
NAT1	0.122268	-0.456261	0.0711673	0.0377291	0.0649811	0.395682	0.339981
APOL1	0	0	1.25332	0	0.277149	0	1.21162
PLSCR1	0	0	1.51797	0	0	0	0
NUB1	-0.156839	0	0.961728	0	1.28927	0	1.49478
STX3	-0.176472	0.0655856	0.950836	0	0.18814	0.00143475	-0.709238
SLC44A2	0	-0.262028	0.842804	0	0	0.22747	0
TOR1AIP1	0	0.154617	0	0	0.185631	0	0.00476282
ALKBH7	0.229334	0	-0.193151	0	0	0	0
GCLC	0	-0.0534513	-0.00920176	0	-0.44296	0	-0.1889
OAS2	0	0	0.0359816	0	2.7016	0	0
OASL	0	0.511656	0.0953959	0	0.778373	0	0
SAMD9	0	0	0	0	1.89614	0	0
TAP1	0	0.219318	0.446147	0	1.42799	0	2.21649
SFT2D3	0	0	0	0	0.691913	0	2.72982
IFIH1	0	0.886111	0.622629	0	2.87563	0	3.1217
DDX60	0	0	0.153316	0	2.30336	0	2.63152
MT2A;MT1G	0	0	0	0	1.73908	0	2.71114
OAS3	0.0906385	0.419724	-0.00142057	0	2.34785	0	3.02905
USP41;USP18	0	0	0	0	1.93882	0	1.19064
GBP1	0	0	0	0	1.23009	0	2.84369
BST2	0	-0.0858662	0.0477916	0	0.848408	0	1.60477
GBP4	0	0	0	0	0.941381	0	2.21816
ACAA1	-0.0572867	0.390437	-0.122316	-0.0104283	0.12858	-0.789865	-0.189054
EXOG	-0.362443	0.000674483	0.0822005	-0.0147049	-0.0894615	0.193819	-0.252676
BCS1L	-0.458474	-0.0831136	-0.107324	-0.0167422	0	-1.07653	0
HIGD2A	0.00831893	0.274441	0.260635	-0.0178108	-0.00350835	-0.435283	-0.00402384
GAGE4;GAGE12I;GAGE12G;GAGE12F;GAGE7;GAGE1	0.111549	0.827125	-0.130927	-0.018708	0	0.173022	0
ATP5J2	-0.368111	-0.874441	0.0550118	-0.0231286	0.257232	-0.683876	0.336221
EMC2	-0.265673	0.204441	-0.529833	-0.028748	0.250687	-0.557923	0.0165904
NOC2L	-0.0465225	-0.280822	-0.113875	-0.0318791	0.0305272	0.500384	-0.0257763
GPD1L	0.577774	0.170529	0.171664	-0.0340138	-1.53049	-0.404101	-0.0380263
TERF2IP	0.00936172	0.416945	0.284882	-0.0418572	-0.126706	0.0624606	0
MCMBP	0	-0.381267	0	-0.0438686	0	-0.518125	0
SARG	0.112415	0.456623	-0.0385707	-0.06277	0.00735032	-0.339301	-0.0832496
MCAT	-0.177453	-0.361258	0.019158	-0.0636877	-0.14315	-0.958492	0.350921
MYEF2	0.690403	-0.0222045	0.204876	-0.0837164	0.0453814	-0.548301	-0.101745
NELFA	0.0157134	0.0736776	0.467897	-0.0911779	-0.00322063	0.626339	-0.249516
EEF1D	-0.221784	0.378279	0.740525	-0.0964222	0.20177	0.0734231	0.151628
CLPB	0.016527	-0.1143	-0.361616	-0.106748	0.057885	0.0798291	0.0934264
SELENBP1	-0.103783	0.293402	-0.0175069	-0.109422	0.0841505	-0.545943	-0.272777
TUBG1;TUBG2	0.543678	0.0279187	-1.90533	-0.111778	0	-0.115948	0
WBP11	-0.544773	-0.0440488	0.12333	-0.114577	0.109301	-0.386479	-0.381421
ACOX1	-0.121146	0.130996	-0.0935653	-0.121456	-0.0363561	-0.483892	-0.349549
C11orf54	-0.192968	0.1669	-0.0550608	-0.138787	0.101573	0.388422	0.0468007
SLC12A2	-0.0297555	0.330711	-1.43873	-0.139444	0.491678	-0.25618	0.0814597
PPP1R10	0.246596	-0.133855	0.027568	-0.144627	0	0.430763	0
BRI3BP	-0.0845893	0.494038	-0.126864	-0.153878	0	-0.196413	0
ENPP5	0	0.286757	-0.134872	-0.163006	0.010065	-1.09332	-0.0941645
BDH2	0	1.01684	-0.570633	-0.167544	0	-0.199584	0
PPIH	-0.218315	0.125297	0.57676	-0.1738	0	-1.81522	1.72308
FUBP3	-0.458578	0	1.25192	-0.174893	0.390404	0.108909	-0.192246
CLUH	0.049778	-0.172929	-0.188645	-0.183915	0.0230194	0.146562	-0.289322
CPNE3	-0.0239266	-0.168323	0.130533	-0.187092	-0.0694656	0.469432	-0.129116
FMR1	-0.107518	0.547004	0.271421	-0.188957	0.596992	-0.14126	0.61593
MRPL48	-0.106451	-0.37374	0.0834598	-0.203412	0.518231	0.150955	0.13176
HLA-A	0	-0.121794	0.514051	-0.203901	0.958109	0.576616	0.597386
ACOX3	-0.861065	-0.044059	-0.0399083	-0.206326	-0.131497	-0.155655	-0.156399
TMEM214	-0.614602	0.127355	-0.201163	-0.212788	0	0.0120807	0
SCO2	-0.848627	-0.151489	0.00785671	-0.220434	0	0.223764	0
NMRAL1	0.234613	-0.49596	0.0223272	-0.230268	0.160568	-0.225974	0
GALNS	0.435603	0.0956521	-0.167639	-0.246592	0.352225	-0.259214	0.0725813
LAMTOR3	0.420373	0.145142	0	-0.24742	0.141276	-0.831405	-0.168255
EMG1	-0.668201	-1.10795	-0.0609996	-0.261589	0.149082	-0.188828	-0.334357
ZW10	0.00815989	0.428495	-0.0952121	-0.267378	0	-0.855314	0
VIM	-0.0572809	0.280207	-0.156443	-0.270983	0.0682049	-0.903393	-0.0889063
PSMG4	0.0197131	-0.101853	-0.611804	-0.284605	-0.229196	-0.0373156	-0.202839
ADCK3	-0.245936	0.274502	-0.345657	-0.291831	0.188888	0.502016	0
MTA1;MTA3	-0.203946	0.12672	0.721023	-0.316169	0	-0.922105	0
BAIAP2;CCDC43	-0.282788	-0.0469356	-0.694632	-0.357945	0	-0.255298	0
UGT2B17;UGT2B15	-0.290054	0.400822	-0.0278653	-0.36135	0	-0.625532	0
NAA10	0.0534435	-0.157324	0.933295	-0.363725	-0.366611	0.217109	0.150742
DFFB	-0.0318628	0.028556	-0.29988	-0.378257	0	0.787275	-0.266959
NGLY1	0.0630741	-0.396331	-0.185682	-0.389486	0	-0.714636	0
MLF2	0.015313	-0.140863	-0.093043	-0.405627	0	-0.467838	0
PLXNB2	-0.121247	-0.256001	-0.687451	-0.405818	0	0.30224	0
UBE2L3	0.623284	0.26404	0.271154	-0.409353	0.389824	-0.0605434	-0.18197
HACL1	-0.359268	0.393199	0.0118903	-0.410729	0	-0.250943	0
HYPK	-0.0630823	-0.410027	-1.04191	-0.421643	-0.126178	0.0023267	0.0108053
PARN	0.0106665	-0.0291607	0.0197422	-0.45222	0	0.690716	0
SLC4A7	-0.133678	-0.249497	0.204175	-0.459022	0.307688	0.67307	-0.025251
HMGN2	-0.108334	0.801559	-0.187571	-0.483666	0.130948	0.330739	-0.160042
DUT	-0.527449	-0.113402	0.264296	-0.491285	-0.0888428	0.0933493	0.0421001
DYNC1LI1	-0.118846	0.620373	0.568595	-0.494567	0.0322792	-0.211951	-0.267823
TPP2	0.0359786	-0.173959	0.239526	-0.497337	-0.0314139	0.19918	0.0434964
PFN2	-0.0479071	-0.129498	0.125414	-0.522164	0.072934	0.0925333	-0.0498632
CHCHD2;CHCHD2P9	0.33341	-0.0137577	-0.112488	-0.523629	0.0936889	0.69765	-0.463011
HMGA1	-0.104329	0.728352	0.193051	-0.530782	0.161564	0.0802035	-0.296874
FDX1	-0.393284	0.110749	0.161604	-0.550135	0.233825	-0.276928	-0.202632
PRKCD	-0.0239203	-0.0515992	-0.189794	-0.554186	-0.0419189	0.25494	-0.0986319
PGP	-0.110071	-0.0412843	0.210423	-0.557807	-0.0164657	0.0394904	0.0154865
SERF2	0.253494	-0.42941	-0.130841	-0.570326	-0.241335	0.663652	-0.0791247
TBCD	0.0696945	-0.134668	0.0132436	-0.577481	-0.0088501	0.326712	0.0427445
OCRL	-0.0771334	0.0445802	0	-0.579276	0	0.28373	0
UTP15	-0.0593449	-0.256012	-0.207658	-0.582276	0	0.999222	0
NT5DC2	-0.309906	-0.162479	-0.229429	-0.595693	-0.155242	0.174638	-0.243631
HSPBP1	-0.245548	-2.01156	0.491946	-0.598337	0	0.176559	0
RFC5	0.105554	-0.232908	0.417289	-0.604289	-0.432631	0.213329	0
CKAP5	-0.118562	0.195237	-0.0128978	-0.608105	-0.0105271	0.336854	-0.0653324
MCM4	0.141143	-0.20417	0.128614	-0.612211	-0.0109712	0.357554	-0.672369
DOHH	-0.338746	-0.411446	-0.470789	-0.617445	0	-0.627673	0
TFRC	-0.0440647	-0.0619462	-0.00244126	-0.622306	-0.193742	0.142341	-0.175536
MYCBP	-0.0940462	0.16318	0.0410356	-0.627409	0	0.0698543	0
PPP1CC	0.121285	-0.661531	0.156133	-0.627505	-0.13841	0.101997	0.0547534
ATPAF1	-0.284473	-0.040918	-0.0556684	-0.63285	-0.378675	-0.147062	-1.13585
AIDA	-0.21722	0.0161465	0.0687657	-0.635008	-0.36471	-0.0368257	-0.513828
PRPS1	0.0141123	-0.141255	-0.20103	-0.645931	-0.0823055	0.189884	-0.0996071
RDH11	-0.0835242	0.100731	-0.285905	-0.6472	-0.212353	-0.231109	-0.171581
DCK	-0.0206822	0.0853479	0.544545	-0.650256	-0.571641	-0.193981	-0.709046
PFDN2	-0.0697896	-0.100047	-0.365173	-0.653579	-0.0346042	0.206647	0.00322611
TCEA1	0.0928134	-0.164569	0.00030693	-0.65555	0.0626298	0.242786	-0.0602278
TAOK3	-0.00335035	0.23639	-0.0200973	-0.662087	0	-0.105472	0
CAD	-0.0244744	-0.287258	-0.0637583	-0.66956	-0.564926	0.394832	-0.622146
PCNA	-0.0378949	-0.0913405	0.0769739	-0.670377	-0.348121	0.213875	-0.29351
CMBL	-0.0452747	-0.103656	-0.0753441	-0.670657	-0.241019	0.111358	-0.268934
MARC1	-0.218191	-0.246551	-0.323984	-0.676947	-0.0518434	0.610776	-0.0759991
PDCD5	-0.0686438	-0.129966	-0.151275	-0.677972	-0.0557114	0.243648	-0.0265404
GEMIN4	-0.109212	0.159382	-0.16693	-0.680725	-0.0404703	-0.00891328	-0.232374
LARP1	-0.0163698	0.0323808	-0.172701	-0.693995	0.0668034	0.144442	0.16575
POLRMT	0.0159691	0.0920866	-0.367825	-0.703928	0	0.770112	0
GAMT	-0.0591131	0.11271	-0.0495451	-0.704569	-0.184715	-0.0258765	-0.289166
TBL1XR1	-0.129705	0.443248	-0.278812	-0.712989	0	0.0424183	0
CBS	-0.0944458	0.0709562	-0.182283	-0.735185	0.26322	0.599694	0.165077
PPAT	-0.191676	-0.168431	-0.203274	-0.740875	0.121307	0.324961	0.16585
RFC1	-0.124652	-0.293816	0.265749	-0.745616	0	0.544013	0
CACYBP	-0.126841	-0.0139589	-0.104061	-0.760016	-0.00402555	0.185464	0.0384522
EIF2B4	-0.0549907	0	-0.291595	-0.769233	0	-0.353493	0
PKN1	0.0286107	0.10354	-0.222295	-0.771116	-0.17374	0.524715	-0.0412611
GPT2	0.0229895	0.0852494	-0.164644	-0.786089	0.336173	0.128641	0.291655
MCM6	-0.0448887	-0.259786	-0.372023	-0.792856	-0.675645	0.243181	-1.12719
STMN1	-0.206604	0.117663	-0.0373272	-0.792932	-0.588551	0.182137	-0.75203
COLGALT1	-0.0860552	-0.129878	-0.222412	-0.809961	-0.110648	0.29355	-0.03771
MCM3	-0.0947039	-0.0759207	-0.00102288	-0.838083	-0.300841	0.351477	-0.74798
OAT	-0.335311	-0.0487539	-0.207937	-0.848176	-0.0666293	0.112485	-0.087186
KPNA2;POU2F2	-0.11019	-0.1611	0.666609	-0.854316	-0.253101	0.387338	-0.355238
HSPB1	-0.168212	-0.0717997	-0.257635	-0.859802	0.190723	0.25338	0.0999514
FADS2	-0.31647	-0.417252	-0.62007	-0.868382	-0.431073	0.321642	-0.114685
MCM2	-0.3188	-0.649301	-0.00552665	-0.872834	-0.353476	0.175079	-0.047118
MCM7	-0.12964	0.29431	-0.0575812	-0.879728	-0.574717	0.279377	-0.723574
ARFGEF3	0.374731	0.169764	0.0849187	-0.904357	0.158667	0.11872	0.0679659
TK1	0	0.070145	0.675634	-0.908925	0	0.0821116	0
TOM1L2	0.0115397	-0.0791305	-1.00326	-0.921111	0.0231779	-0.176653	-0.0277197
RFC3	-0.116918	-0.234461	-0.0307721	-0.921781	-0.266348	0.176969	-0.170898
CTPS2	-0.940055	-0.167353	-0.0289468	-0.970333	0.00150761	0.111439	-0.000232112
HLTF	-0.748305	-0.436991	-1.0425	-0.979932	0	0.0390118	0.528333
NCAPG	0	-0.0815193	0.16284	-1.05765	-0.372909	0.286377	0
PSAT1	0.0884613	-0.0160108	-0.0414201	-1.06553	0.282829	0.250769	0.192604
ARG2	-0.195002	-0.113574	-0.11847	-1.07626	-0.00106162	0.0507926	-0.00863946
NUP107	0.00910392	-0.23645	0.807636	-1.09317	-0.312642	0.233417	-0.17146
MCM5	0.0565509	-0.276951	0.167973	-1.13712	0.197797	0.393296	0.843632
RRM1	0.252935	-0.0165884	0.273816	-1.14554	-0.631024	0.261335	0
BCHE	0	0.0729295	-0.31289	-1.15987	0	0.133308	0
CDK1;CDC2	-0.185366	-0.118802	-0.0975698	-1.25885	-0.341415	0.413229	-0.533391
CKS1B	0	-0.064308	0.198552	-1.3046	-0.74632	0.426143	0
CAB39L	0.255458	-0.25644	-0.0248097	-1.34956	-0.301794	0.39914	0
NCAPD2	0.613984	0.365631	0.172625	-1.50704	0	0.49714	0
